# Supplementary material for: Barriers to rabies control through mass dog vaccination in rural Uganda: Insights from community perspectives and key informant interviews
Source: PLoS Negl Trop Dis. 2025 Oct 9;19(10):e0013578. doi: 10.1371/journal.pntd.0013578 (PMC12520382; doi:10.1371/journal.pntd.0013578)
Supplement: S1 File — Contains codes, subthemes, themes and anonymized illustrative quotations used in the thematic analysis. (XLSX) [file pntd.0013578.s001.xlsx]

## Sheet: Sheet1
Themes	Sub-theme	Code	FGD	KII
Community Dynamics and Dog Management	Dog Population and ownership	Aggressive dogs	P6 FGD Kishagazi: There are some dogs which are too aggressive and it becomes difficult to take them for vaccination unless they vaccinate them from home. So, I recommend that whenever there is an vaccination activity, the community should be notified in time. Just like P2, submitted, these dogs should be registered in the system such that the doctors can trace them and prevent any further cases …
		Aggressive dogs	P4 FGD Kijongobya: It is also hard to transport aggresive and violent dog from there to the vaccination site.
		Aggressive dogs	P6 FGD Kakoni: Some times, at a selected point you find many dogs, with others big and furious to fight and can harm the weak ones, so when I sense such, I just stay home with my dog after all I see it has no problem.
		Aggressive dogs	P12 FGD Bugido: Some of these dogs are tough if government would bring us like four or five veterinary officers and they find dogs in our homes
		ascertain dog population	P4 FGD Kakoni: Let me add something brief, before starting the exercise, it is important to first ascertain the dog population. This would help to know who has not brought their dogs, and how many are left.
		dog can no longer bark	P6 FGD Kyabirikuya: And with vaccination, we have rumors around that if a dog is vaccinated, it no longer can bark, but otherwise I would find no problem with it.
		dog population unknown	P8 FGD Kijongobya: The government should put in place a dog census to ascertain how many dogs there are in a certain municipality—because there are so many dogs we do not know in the different areas. So, firstly, the government needs to count the dogs and then sensitize the people as well.
		dog population unknown	P7 FGD Kyabirikuya: My dog bites if a stranger even comes near. When the vet said I must bring him on market day I tried, but he snapped the rope twice and people ran away. Without a proper muzzle or cage I just gave up.
		dog population unknown	P7 FGD Kisambya: We would rquest that if this program is coming, we could first of all carry out a dog census by household. This would make us know exactly how many dogs they are in Kisambya and then plan to vaccinate a known number
		dog population unknown	P9 FGD Kisambya: It is even hard to estimate, you find one has a dog with over 10 puppies still in the house, those are never seen and known. We need to do a census of the dogs and we get to know.
		dog protects you	P4 FGD Mpara TC: A dog is number one police officer above all, for you the owner of the home you sleep for it, it does not sleep, it keeps protecting you and even in the afternoon whether you are there or not a dog still works
		dogs not confined	P5 FGD Kakoni: Most of the time dogs are not confine, you can’t even find it.
		hard to restrict dogs	P7 FGD Katamba: Sometimes one may afford to restrict one dog at the time of vaccination and the rest fail, and will remain unvaccinated.
		hard to restrict dogs	P4 FGD Katamba: This was so hard, some people failed to manage dogs even they were almost at the vaccination sites. People like from Kaziizi Bitooma, it is far and they really could not manage to get their dogs here
		many stray dogs	P4 FGD Kishagazi: There are many stray dogs in the community. Even at this time, there is one outside. They are left to stray around without supervision. Some go ad never return yet the owners are do not care to look for them. So, the dog owners are negligent.
		no control over dogs	P4 FGD Kisambya: Most people do not have control over their dogs. One maybe having 2-3 dogs but only one dog stays at home, and have no idea where the rest of the dogs stay. So on the vaccination day, they will only access one dog and will take that t for vaccination.
		ownerless dogs	P2 FGD Kisambya: There are some dogs which belong to no one, they only come around town in the evening. Now if you are counting dogs house to house, to whom do you allocate such dogs?	KII-1: Yes, Now, during the vaccination, some people do not present their animals for vaccination, others disowned their dogs and therefore they cannot commit time.
		ownerless dogs	P9 FGD Kyatega: There are some ownerless dogs which stay in the bush, what approach can you use for such dogs really?
		roaming dogs	P4 FGD Bujubuli: the sensitization movements include the refugees because all dogs we see roaming eating our goats, food etc around are from the refugee settlement.
		roaming dogs	P7 FGD Katamba: People don’t know why the keep dogs, you find a person has 10 dogs, but only one dog stays at home, and the rest wonder around. Just know that even on the day you plan to come and vaccinate, people wil tell you that they only can see one dog around, the rest went somewhere.
		roaming dogs	P2 FGD Karwenyi: During vaccination someone can bring only two dogs for vaccination because the remaining two ran to the bush and they remain not vaccinated. Me I think government should come and register everyone’s dogs and cats with even their colors so that you can know that so and so has this number of dogs with their colors
		roaming dogs	P4 FGD Kishagazi: First of all, people are negligent about dog welfare. We are aware that a dog is a domestic animal which keeps the home safe but when it is time to look after those dogs, they neglect them —therefore, they begin to stray around.
		roaming dogs	P3 FGD Bujubuli: There are many dogs that keep roaming around town they don’t have any owner. So such dogs who is responsible for taking them for vaccination
		un restricted dogs	P5 FGD Mpara TC: Here people keep their dogs badly, very few people tie their dogs, if you count 30 people with dogs you find that people who tie their dogs are not more than 3, their raring of dogs is very bad.
		un restricted dogs	P1 FGD Mpara TC: Here keeping dogs this side has failed people because they keep dogs in a free range
	Awareness and perception barriers	do not attach value		KII-1: Another challenge is that some homes do not attach value on vaccinating these dogs, just like I told you. You can see it from the turn up, and therefore people do not commit time to vaccinate their dogs
		do not mind	P1 FGD Bujubuli: the truth is that in the villages dogs are there, but we have groups if people who do not mind even when you deliberately inform them	KII-7:: They do not mind, and some are negative. They do not know how severe the dog disease are.
		do not mind	P6 FGD Bujubuli: when we were vaccinating dogs in this area, even people from the eastern side had been informed but did not turn up.	KII-4: Majority take it lightly and do not take the dogs to the vaccination centers especially Ruyonza Sub-county where we have Bahima that do not think that dogs need to be vaccinated [laughter], they will only think of cattle. Giving a vaccine to a dog is taken as wasting government’s money in that sub-county
		do not mind	P5 FGD Bujubuli: There are many people with many useless dogs and they do not mind about them.
		do not mind	P2 FGD Kishagazi: People do not care. They think it is just government business. If they have to pay for dog vaccination, they will not turn up for dog vaccination yet some dogs remain out there not vaccinated. Therefore, this is the permanent solution that can improve the coverage of dog vaccination globally. First of all, I suggest that the government creates a data base with the help of the LC…	KII-8: People do not mind, they are negative.
		do not mind	P7 FGD Bujubuli: Some people never mind about their dogs. There are very few people who you ask about what their dogs eat and they tell you
		rabies not serious issue	P1 FGD Mpara TC: Me as a leader I see that rabies affecting us is as a result of leaders not taking rabies as a serious issue	KII-2: Lastly, the communities’ perception of rabies. People do not take it as a serious issue.
		rabies not serious issue		KII-5: Mindset of dog owners is negative, and they perceive Pets as of no value. Do not perceive rabies as a threat.
		fear to be ashamed	P2 FGD Karwenyi: We refuse to vaccinate dogs because we fear to get ashamed, how do they see us pulling dogs or cats that we are taking them to the parish for vaccination. A dog is not like a goat that you are taking to the market for sale
		keep dogs for sake	P4 FGD Kyabirikuya: Most people are keeping dogs but for the sake, it is like planting a beautiful flower in your compound and yet you cannot eat it when you are hungry.
		lack of knowledge	P5 FGD Kisambya: My thinking is that lack of knowledge is the leading cause of non-participation in the dog vaccination campaigns. People are there in the village, keeping the dogs and all they know is that they have dogs for security. They have no idea regarding anything like vaccination.
		lack of sensitization	P8 FGD Kisambya: Lack of sensitization about all information surrounding dogs. This greatly affects turn up for the vaccination exercise.
		lack of sensitization	P5 FGD Kyatega: I think the barrier to engaging in dog vaccination is lack of sensitization about it.
		limited awareness	P6 FGD Kijonobya: Basically, my challenge with vaccination of dogs is that the government has not created awareness about dog vaccination
		negative mind set		KII-5: Mindset of dog owners is negative, and they perceive Pets as of no value
		no vaccination if no case	P10 FGD Mpara TC: The program of vaccination usually comes after there has been a case of the disease and the information about dog vaccination is usually a short notice,
		not aware	P1 FGD Bujubuli: Thank you for the sensitization regarding dog vaccination, personally people would always ask me for such services, do not know who is responsible for having dogs vaccinated.
		not aware	P10 FGD Karwenyi: Considering that people do not like informing us about dog vaccination, we do not have any information we can get from our neighbors but many of us want to vaccinate our dogs but we cannot find people who get concerned and tell to take our dogs for vaccination.
		not aware if vaccine is available	P6 FGD Kishagazi: We do not vaccinate our dogs because we do not know whether the vaccine is available.
		not aware of where to take dog	P6 FGD Kakoni: I have no idea where I can take the dogs for vaccination. I don’t know whether I go to the shop and buy, I don’t know whether there are health facilities or shops where to get the vaccine.
		not aware of where to take dog	P4 FGD Kyabirikuya: We even are not aware if there is anywhere one can find this vaccine to vaccinate the dogs, maybe at the district!
		not compulsory		KII-3: Even at the availability of the fee vaccines, they only go for those who are willing. It is not compulsory. Then after sometime, you hear someone complaining that ahhh my dog was not vaccinated!
		not educated	P6 FGD Kyabirikuya: Another thing is lack of education to be able to know how dangerous a dog can be when not vaccinated.
		not educated	P9 FGD Karwenyi: for us we blame government and the leaders in that project for abandoning us and not coming to educate us about dogs just like they educate us about cows, goats and other animals
		not informed	P5 FGD Kakoni: The problems that have been with dog vaccination, one is that most times people are not informed and mobilized in time for the exercise.
		late information	P5 FGD Kakoni: but the problem like I earlier said, it is never communicated in time and many people end up missing the opportunity
		not sensitized	P1 FGD Kijongobya: Many times when they organize vaccination activities, most dog owners do not vaccinate their dogs because most people are not sensitized about various diseases.
		not sensitized	P9 FGD Kyabirikuya: Most times, the Veterinary officers do not get time to come and sensitize us on diseases that attack animals, they just come abruptly and inform us that they are vaccinating.
		not sensitized	P7 FGD Nkomangani:But what happens in the villages here, someone may be a dog owner for even over 10 years, has never heard any health education or sensitization message about dogs, or even a dog vaccination campaign, and they only get to know about dog vaccination	KII-3: We also lack awareness meetings.
		people dont listen	P2 FGD Bujubuli: In Byabakoora settlement, we need special attention there, the people do not listen, and most roaming dogs belong to them.
	Community Engagement and Mobilisation	We offer free airtime		KII-4: Normally when the senior Vet officer has sensitization sessions to do, as a district council we offer free airtime.
		community sensitization		KII-4: Kyegegwa district we have had community sensitization about vaccinating dogs including Cats. Our senior Vet officer has ably done it, she has been in the radio, and communities and she has been sensitizing people.
		failure to turnup	P2 FGD Bujubuli: Most people who have dogs really want to have them vaccinated that’s why recently, they got annoyed when they invited them to bring the dogs and the vaccination team failed to turn up.
		lack of timely mobilization	P8 FGD Kijongobya: Uh, it is very good for dogs to be vaccinated or for a dog owner to vaccinate their dog just like it is with other animals. However, there is lack of timely mobilization.
		not involved	P2 FGD Bujubuli: In my neighboring community Britti, they usually complain for not involving them always in such programs of dog vaccination.
		not mobilized	P5 FGD Kakoni: The problems that have been with dog vaccination, one is that most times people are not informed and mobilized in time for the exercise. We be there and just in the evening they inform us that tomorrow is vaccination day, you are not prepared, even your own dog because most of the time dogs are not confine, you can’t even find it.
		poor mobilization	P8 FGD Kakoni: In this Parish we have been having a challenge with neighboring parishes, that dog vaccination is affected by poor mobilization. The exercise is organized abruptly without prior notice and so many people will definitely miss out especially those that are far away from their homes.
		short notice	P8 FGD Mpara TC: when Vets come to vaccinate they give a short notice
		short notice	P1 FGD Katamba: What has been bringing problems is that vaccinators fall abruptly without notice and they want to move away in about an hour, this leaves most dogs unvaccinated.
		Late coming	P5 FGD Kakoni: Sometimes Vaccination team comes late and again they want you to take dogs at far distances and then come with 1000 Ugandan Shillings, this is a bit inconveniencing.
Resource and service Constraints	Vaccination logistics and supply challenges	Vaccine delay	P4 FGD Katamba: The government delays to bring the vaccine
		few vaccine doses	P4 FGD Kishagazi: Also, the government provides less vaccines doses because whenever they announce dog vaccination, they only come with fifty doses and they get finished before all the dogs are vaccinated. So, there is always shortage of vaccines.
		few vaccines	P2 FGD Bujubuli: Sometimes these vaccines are never enough, they plan and by the time they compete one area, the vaccine doses are already complete.	KII-3: As I earlier told you there are inadequate vaccines. Privately vaccines are there butthe cost is much, and especially when there is not rabies case to raise index of suspicion, getting people to spend to vaccinate their dogs becomes a challenge.
		no vaccines		KII-3: Like now we don’t have any vaccines in the district on the public side. If the Vet buys the vaccines from private practitioners and has not even fuel, you expect him to charge.
		not enough time for vaccination	P4 FGD Kishagazi: In my view, one day for vaccination is not enough to vaccinate all the dogs because dog owners may be for treatment and they cannot sacrifice their own health for the health of their dogs. So, whenever an vaccination program, is organized, it should last for enough time such that all dog owners have an opportunity to bring their dogs for vaccination
		scarce vaccination services	P9 FGD Bujubuli: Most people have always had an idea to get their dogs vaccinated but the service was scanty. I happy about this idea. Most people have always had an idea to get their dogs vaccinated but the service was scanty. Like in greater Mpara SC we had only one Vet Officer who could not afford to reach everywhere
		Vaccinators don’t reach	P2 FGD Katamba: When the vaccinators plan, they never even reach here, they stop like in Kakabara Town council, and even when they come, dog owners can’t see their dogs because of the unrestricted nature
		vaccine not available	P1: Sometimes we want to vaccinate our dogs when medicine is not there but even when it’s there they tell you to mobilize other dogs like 10 such that they can open a dose that can vaccinate those dogs so it’s had to vaccinate at your wish
		vaccine not common	P5 FGD Karwenyi: Me I think because the vaccine for dogs is not common that wherever you go you easily find it maybe that is the problem
		Vet fatigue	P4 FGD Bujubuli: Myself last time I had brought my dogs fr vaccination, having walked very long distances, with others, imagine the Vet told us that he was tired and went away.
	Veterinary and Health Services Constraints	enough vets	P8 FGD Mpara TC: We have the doctors there those that are private and those that work for the government in Mpara sub-county we have like five doctors.
		Few vets	P4 FGD Kishagazi: The second challenge is that there are very few veterinary doctors to vaccinate the dogs. You find that the veterinary doctor meant to vaccinate a dog has to help a cow deliver. They may call the doctor in the event that a cow has failed to deliver its calf. So, you find that one doctor on demand for dog vaccination at the same time when they are helping a cow or any other anima…
		Few vets	P2 FGD Bujubuli: Last time they organized the campaign over the weekend and they had attached some fare that they have always asked and people willingly paid and had their dogs vaccinated. However, I think Vets are few and got engaged because ever since they have not returned.
		Few vets	P9 FGD Kyabirikuya: The Vets really do not mind after all they are earning government salary. By the way surprisingly we even do not know and have never seen Vets here!
		hard to move dog	P8 FGD Kijongobya: They tend to organize vaccination sites in the towns and they do not bring the service closer to the villages. Yet, it is problematic for one to move their dog all the way to the town from the village. So, it is better to extend the vaccination service from the town to the village. So, it is better to extend the vaccination service from the town to the village
		long distances	P3 FGD Nkomangani: My thoughts are that people desist from taking their dogs for vaccination because the drugs are never closer to the communities, and the distances to be moved to take dogs for vaccination are also an issue. For example, someone to move from Kakabara to bring the dog to Kyatega is long distance.
		long distances	P2 FGD Nkomangani: Distance like my colleague has mentioned, vaccination points are always fewer and much spread leaving people with an option of having to move very long distances.
		long distances	P7 FGD Bugido: Most times the vaccinators select points that are far from dog owners and we have to move very long distances, and it becomes difficult to take that dog, but also if they need some money, that worsens the situation.
		no vehicle		kii-8: The Vet section even do not have a vehicle to move about supporting the activities, in fact the whole production department has one old vehicle
	Financial and Resource Barriers	costly vaccines on private		KII-3: Privately vaccines are there but the cost is much
		money charged	P3 FGD Kyabirikuya: Dog vaccination is good, however, the 3000 Ugandan Shillings that is charged, if one has 6 dogs, that is 18000sillings, spent on an animal that is not edible, so such a person will not be willing.	KII-1: YES it takes some money. Because of the certification they give out. The vaccine itself is free, but that documentation, it is the Vet who prepares that, and they incur some cost they need to recover.
		money charged	P9 FGD Kyabirikuya: You see people like being educated when there is an outbreak, like when COVID 19 was here, people were sensitized and participated in vaccination campaigns willingly, without paying any money. But if you say you want to vaccinate dogs and are charging 4000 Ugandan shillings each dog, people cannot comply. One will tell you how they don’t have money to buy soap and salt and you…
		money charged	P9 FGD Kyabirikuya: The hesitation of many people to take their dogs for vaccination against rabies stems from the charge attached to vaccinating each dog, and yet we know that government sends this vaccine free so that dogs can be vaccinated
		money charged	P3 FGD Kyabirikuya: People are not anti-dog vaccination but the issue of the vaccination charge, all people complain because of that charge.
		money charged	P5 FGD Bugido: They usually ask for 5000 Ugandan shillings per dog and sometimes you find yourself having three dogs and the money fails and you find yourself not vaccinating your dogs
		money charged	P7 FGD Bugido: Its money, when they tell them they need 5000 shillings, and they imagine they have like three dogs , the decide not take all of them or they bring one and leave others home and they get a card so when their dogs bite you they show the card that they vaccinated their dogs yet they vaccinated only one and the one that has bitten was not vaccinated
		money charged	P1 FGD Bujubuli: One time I went to Bujubuli HCII to ask if there is a staff responsible for vaccinating the dogs but did not find one. One VHT we landed on told us that there is one Veterinary officer she knew about but stayed in Mpara Town, and when we contacted him he mentioned that he need transport money to come.
		no budget for dog vaccination		KII-3: The vaccination should be under the ministry. If the ministry has the vaccines, they communicate to us that we can pick this much. But for the district we don’t have a budget like that.
		no care from government	P3 FGD Karwenyi: The problem we got, is that government did not care about dogs like it does for other animals
Systemic and Operational Challenges		dogs not priority		KII-1: That is why I told you that it is not priority for many. If say you compare vaccination of dogs against rabies and vaccination against FMD in cattle, [hahha-laughter], which one would be given priority. Maybe we have a missing link, but also planners at the department have to shows the importance of vaccinating the
	Opertional and communication Barriers	delays in communication	P6 FGD Kakoni: Delays in communicating a vaccination message, and also even not reaching all dog owners. Also the mobilization strategy is not good.
		information flow gap	P7 FGD Kisambya: The fact is that we have information flow gap, people never get to know sufficient information.
		no certificates	P6 FGD Kakoni: One more thing is that quite often people come to vaccinate and do not provide certificates to indicate a dog has been vaccinated. Sometimes they promise to bring the documentation but never return, and this demoralizes many people to engage in the exercise.
		no commitment	P4 FGD Kyabirikuya: I don’t deviate from the previous speaker. They have ever announced a campaign and they told us that each dog we would pay 2000 Ugandan shillings, but even those that turned up did not find the Vet officer.
	Effectiveness and Outcome concerns	cheap care	P4 FGD Bujubuli: Vaccinating dogs is so good and we would to see it happen, this is because when one is bitten by a vaccinated dog, care does not become very expensive. Quite often when a dog bites someone, medicine is gotten from Entebbe which is far and therefore costly.
		cheap care	P6 FGD Bubujuli: let people not say that the money they ask for vaccinating per dog is much. If you have a dog and it bites someone while it is not vaccinated, will you compare the care charge with the vaccination charge? Care charge is about 10X prevention charge!
		bite victim costly	P4 FGD Kyabirikuya: If a dog is not vaccinated and it is rabid, and it bites a person, it is costly. Recently a dog bit some 4 people, but this situation cost them a lot including selling of their property in the market. Each injection for rabies was for 50,000 Ugandan shillings, and each person was to get 3 injections. Now had it been that the dog was vaccinated, one would not have sold their go…
		cheaper than care	P7 FGD Nkomangani: I think vaccinating dogs maybe liked by our people, because when yu have a dog and it bites someone, it is can cost you about 400,000 UgShs plus, but when you find that you have a vaccination card for a dog and it was vaccinated, and you take it to the health worker, she or he sees that you had tried to be responsible and it will not cost you as much after biting a person.
		vaccinate fewer dogs	P10 FGD Kijongobya: You find that a dog owner can own up to 5 dogs. Then, when it is time to vaccinate the dogs, the owner can take only two out of the five and leave the rest not vaccinated.
		vaccinated dog rans mad		KII-5: There is one thing I missed out, the perception that when the dogs are vaccinated they ran mad. This creates fear among the dog owners.
		vaccinated dogs become dull	P7 FGD Bujubuli: Some people said that some dogs after vaccination, they become dull, and can no longer bark. So some people perceive that if a dog would actively bark, it keeps quiet or run mad.
		vaccinating dogs as a joke	P5 FGD Karwenyi: Very many people take vaccinating of dogs as a joke. At one-time Vet officer came an asked people to bring their dogs for vaccination and they laughed at the message.
